# Supplementary material for: A tutorial of diverse genome analysis tools found in the CoGe web-platform using Plasmodium spp. as a model
Source: Database (Oxford). 2018 Apr 3;2018:bay030. doi: 10.1093/database/bay030 (PMC5887277; doi:10.1093/database/bay030)
Supplement: Supplementary Data [file bay030_supp.zip]

Archive with 6 entries (6 files):
- ACastillo_Supplementary_file_1_List_of_CoGe_ID_and_links_to_CoGe_GenomeInfo.xlsx
- ACastillo_Supplementary_file_2_Links_to_analyses.xlsx
- ACastillo_Supplementary_file_4_List_of_Synfind_gene_results_to_SERA-5_and_CLAG-9.xlsx
- ACastillo_Supplementary_file_5_PfSERA5_and_PfCLAG9_files.fasta
- ACastillo_Supplementary_file_3_SPA.jpg
- ACastillo_Supplementary_file_6_Users_analyses_list.jpg
