# Supplementary material for: A tutorial of diverse genome analysis tools found in the CoGe web-platform using Plasmodium spp. as a model
Source: Database (Oxford). 2018 Apr 3;2018:bay030. doi: 10.1093/database/bay030 (PMC5887277; doi:10.1093/database/bay030)
Supplement: Supplementary Data [file bay030_supp.zip › ACastillo_Supplementary_file_1_List_of_CoGe_ID_and_links_to_CoGe_GenomeInfo.xlsx]

## Sheet: Supplementary file 1
	Supplementary file 1. List of CoGe's genome IDs, links to CoGe's GenomeInfo and references for species included in this study
	Category	Species	CoGe's genome ID	CoGe's GenomeInfo link	Publication code/Bioproject	Reference number in text
	Plasmodium parasites	P. vivax (Salvador-1)	2460	https://genomevolution.org/coge/GenomeInfo.pl?gid=2460	PMID: 18843361	17
		P. vivax (P01)	32811	https://genomevolution.org/coge/GenomeInfo.pl?gid=32811	PMID: 28008421	36
		P. cynomolgi	32770	https://genomevolution.org/coge/GenomeInfo.pl?gid=32770	PMID: 22863735	22
		P. inui	35091	https://genomevolution.org/coge/GenomeInfo.pl?gid=35091	PRJNA176387	N/A
		P. knowlesi	19106	https://genomevolution.org/coge/GenomeInfo.pl?gid=19106	PMID: 18843368	25
		P. coatneyi	32801	https://genomevolution.org/coge/GenomeInfo.pl?gid=32801	PMID: 27587810	23
		P. fragile	35092	https://genomevolution.org/coge/GenomeInfo.pl?gid=35092	PRJNA67411	N/A
		P. malariae	32826	https://genomevolution.org/coge/GenomeInfo.pl?gid=32826	PMID: 28117441	24
		P. ovale curtisi	32958	https://genomevolution.org/coge/GenomeInfo.pl?gid=32958	PMID: 28117441	24
		P. chabaudi	32902	https://genomevolution.org/coge/GenomeInfo.pl?gid=32902	PMID: 15637271	21
		P. vinckei vinckei	35093	https://genomevolution.org/coge/GenomeInfo.pl?gid=35093	PRJNA163123	N/A
		P. vinckei petteri	35095	https://genomevolution.org/coge/GenomeInfo.pl?gid=35095	PRJNA163125	N/A
		P. berghei	32903	https://genomevolution.org/coge/GenomeInfo.pl?gid=32903	PMID: 15637271	21
		P. yoelii	32865	https://genomevolution.org/coge/GenomeInfo.pl?gid=32865	PMID: 25359557	20
		P. falciparum	19306	https://genomevolution.org/coge/GenomeInfo.pl?gid=19306	PMID: 12368864	16
		P. reichenowi	32904	https://genomevolution.org/coge/GenomeInfo.pl?gid=32904	PMID: 27002652	19
		P. gaboni	32788	https://genomevolution.org/coge/GenomeInfo.pl?gid=32788	PMID: 27002652	19
		P. relictum	35088	https://genomevolution.org/coge/GenomeInfo.pl?gid=35088	ERA429278	N/A
