# Supplementary material for: A tutorial of diverse genome analysis tools found in the CoGe web-platform using Plasmodium spp. as a model
Source: Database (Oxford). 2018 Apr 3;2018:bay030. doi: 10.1093/database/bay030 (PMC5887277; doi:10.1093/database/bay030)
Supplement: Supplementary Data [file bay030_supp.zip › ACastillo_Supplementary_file_2_Links_to_analyses.xlsx]

## Sheet: Supplementary file 2
	Supplementary file 2. Links to all CoGe analyses.
	Workflow	CoGe tool	Analysis	Link
	Workflow 1: Genome compositional bias and amino acid usage within the genus Plasmodium	GenomeList	All 17 Plasmodium species	https://genomevolution.org/r/ts41
		GenomeInfo features	P. vivax	https://genomevolution.org/coge/GenomeInfo.pl?gid=32811
			P. cynomolgi	https://genomevolution.org/coge/GenomeInfo.pl?gid=32770
			P. inui	https://genomevolution.org/coge/GenomeInfo.pl?gid=35091
			P. knowlesi	https://genomevolution.org/coge/GenomeInfo.pl?gid=19106
			P. coatneyi	https://genomevolution.org/coge/GenomeInfo.pl?gid=32801
			P. fragile	https://genomevolution.org/coge/GenomeInfo.pl?gid=35092
			P. malariae	https://genomevolution.org/coge/GenomeInfo.pl?gid=32826
			P. ovale curtisi	https://genomevolution.org/coge/GenomeInfo.pl?gid=32958
			P. chabaudi	https://genomevolution.org/coge/GenomeInfo.pl?gid=32902
			P. vinckei vinckei	https://genomevolution.org/coge/GenomeInfo.pl?gid=35093
			P. vinckei petteri	https://genomevolution.org/coge/GenomeInfo.pl?gid=35095
			P. berghei	https://genomevolution.org/coge/GenomeInfo.pl?gid=32903
			P. yoelli	https://genomevolution.org/coge/GenomeInfo.pl?gid=32865
			P. falciparum	https://genomevolution.org/coge/GenomeInfo.pl?gid=19306
			P. reichenowi	https://genomevolution.org/coge/GenomeInfo.pl?gid=32904
			P. gaboni	https://genomevolution.org/coge/GenomeInfo.pl?gid=32788
			P. relictum	https://genomevolution.org/coge/GenomeInfo.pl?gid=35088
		CodeOn	P. vivax	https://genomevolution.org/coge/CodeOn.pl?dsgid=32811
			P. cynomolgi	https://genomevolution.org/coge/CodeOn.pl?dsgid=32770
			P. inui	https://genomevolution.org/coge/CodeOn.pl?dsgid=35091
			P. knowlesi	https://genomevolution.org/coge/CodeOn.pl?dsgid=19106
			P. coatneyi	https://genomevolution.org/coge/CodeOn.pl?dsgid=32801
			P. fragile	https://genomevolution.org/coge/CodeOn.pl?dsgid=35092
			P. malariae	https://genomevolution.org/coge/CodeOn.pl?dsgid=32826
			P. ovale curtisi	https://genomevolution.org/coge/CodeOn.pl?dsgid=32958
			P. chabaudi	https://genomevolution.org/coge/CodeOn.pl?dsgid=32902
			P. vinckei vinckei	https://genomevolution.org/coge/CodeOn.pl?dsgid=35093
			P. vinckei petteri	https://genomevolution.org/coge/CodeOn.pl?dsgid=35095
			P. berghei	https://genomevolution.org/coge/CodeOn.pl?dsgid=32903
			P. yoelli	https://genomevolution.org/coge/CodeOn.pl?dsgid=32865
			P. falciparum	https://genomevolution.org/coge/CodeOn.pl?dsgid=19306
			P. reichenowi	https://genomevolution.org/coge/CodeOn.pl?dsgid=32904
			P. gaboni	https://genomevolution.org/coge/CodeOn.pl?dsgid=32788
			P. relictum	https://genomevolution.org/coge/CodeOn.pl?dsgid=35088
	Workflow 2: Chromosomal rearrangements and selective trends at the macro and micro level	SynMap-CodeML (simian clade)	Ks analysis (P. vivax (P01) vs. P. cynomolgi (strain B))	https://genomevolution.org/r/lquj
			Kn analysis (P. vivax (P01) vs. P. cynomolgi (strain B))	https://genomevolution.org/r/nore
			Ks analysis (P. vivax (P01) vs. P. knowlesi (H))	https://genomevolution.org/r/lquk
			Kn analysis (P. vivax (P01) vs. P. knowlesi (H))	https://genomevolution.org/r/norf
		SynMap-CodeML (Laverania subgenus)	Ks analysis (P. falciparum (3D7) vs. P. reichenowi (CDC))	https://genomevolution.org/r/ljhj
			Kn analysis (P. falciparum (3D7) vs. P. reichenowi (CDC))	https://genomevolution.org/r/lsz2
			Ks analysis (P. falciparum (3D7) vs. P. gaboni (SY57))	https://genomevolution.org/r/ljhl
			Kn analysis (P. falciparum (3D7) vs. P. gaboni (SY57))	https://genomevolution.org/r/lsz5
		SynMap-CodeML (simian clade vs. Laverania subgenus)	Ks analysis (P. vivax (P01) vs. P. falciparum (3D7))	https://genomevolution.org/r/ttfp
			Kn analysis (P. vivax (P01) vs. P. falciparum (3D7))	https://genomevolution.org/r/ttft
		SynMap-SPA	P. vivax (P01) vs. P. inui (San Antonio)	https://genomevolution.org/r/ttei
			P. vivax (P01) vs. P. falciparum (3D7)	https://genomevolution.org/r/ttf6
		SynMap-CodeML (simian clade)	Ks analysis (P. vivax (Salvador-1) vs. P. cynomolgi (strain B))	https://genomevolution.org/r/lj12
		Gevo	Chromosome 3 breakpoint region	https://genomevolution.org/r/ts7y
			Chromosome 6 breakpoint region	https://genomevolution.org/r/ts8h
	Workflow 3: Analysis of genus-specific Plasmodium multigene families	Synfind	PfSERA-5	https://genomevolution.org/r/ohlf
			PfCLAG-9	https://genomevolution.org/r/ohll
		CoGeBLAST	PfSERA-5	https://genomevolution.org/r/ohl6
			PfCLAG-9	https://genomevolution.org/r/ohlj
		GEvo	PfSERA-5	https://genomevolution.org/r/pee1
			PfCLAG-9	https://genomevolution.org/r/z36c
	Notebook of all genomes included on the study:		https://genomevolution.org/coge/NotebookView.pl?lid=2155
