# Supplementary material for: A tutorial of diverse genome analysis tools found in the CoGe web-platform using Plasmodium spp. as a model
Source: Database (Oxford). 2018 Apr 3;2018:bay030. doi: 10.1093/database/bay030 (PMC5887277; doi:10.1093/database/bay030)
Supplement: Supplementary Data [file bay030_supp.zip › ACastillo_Supplementary_file_4_List_of_Synfind_gene_results_to_SERA-5_and_CLAG-9.xlsx]

## Sheet: Supplementary file 4
	Supplementary file 4. Synfind's list of gene syntelogs and proximal genes to PfCLAG-9 and PfSERA-5
	Query paralog	Species	Type	Name	Chromosome/Contig	Synteny Score
	PfCLAG-9	P. vivax	syntelog	PVX_094265	8	18
		P. cynomolgi	syntelog	PCYB_074300	7	17
		P. inui	syntelog	C922_04959-t30_1-p1-CDS9	KI965491	17
		P. knowlesi	syntelog	CAQ39406.1	7	17
		P. coatneyi	syntelog	PCOAH_00015500	7	17
		P. fragile	syntelog	AK88_03566-t30_1-p1-CDS9	KQ001686	14
		P. malariae	syntelog	PmUG01_07047700.1	7	12
		P. ovale curtisi	syntelog	PocGH01_07043400.1	7	17
		P. chabaudi	syntelog	PCHAS_083660	8	17
		P. chabaudi	proxy for region	pos 874044	6	4
		P. vinckei petteri	syntelog	YYG_02895-t30_1-p1-CDS9	KI965399	15
		P. vinckei petteri	proxy for region	pos 559473	KI965398	4
		P. vinckei vinckei	syntelog	YYE_03490-t30_1-p1-CDS9	KL446950	14
		P. berghei	syntelog	cds_PBANKA_0836300-9	8	13
		P. yoelii	syntelog	cds_PYYM_0839400-9	8	12
		P. falciparum	syntelog	CAD52032.1	9	25
		P. reichenowi	syntelog	cds_PRCDC_0933900-9	9	25
		P. gaboni	syntelog	PGSY75_0935800	9	22
		P. relictum	proxy for region	pos 1273290	7	12
	PfSERA-5	P. vivax	syntelog	PVX_003850	4	24
			proxy for region	pos 920119	6	4
			proxy for region	pos 1442089	13	4
		P. knowlesi	syntelog	CAQ38493.1	4	26
		P. coatneyi	syntelog	PCOAH_00008610	4	18
			proxy for region	pos 1443839	12	4
		P. fragile	syntelog	AK88_03808-t30_1-p1-CDS4	KQ001691	8
			proxy for region	pos 475348	KQ001655	8
			proxy for region	pos 25195	KQ001809	4
		P. ovale curtisi	syntelog	PocGH01_04022200.1	4	19
		P. chabaudi	syntelog	PCHAS_030730	3	13
			syntelog	PCHAS_051930	5	5
			syntelog	PCHAS_120890	12	7
			proxy for region	pos 324063	4	4
			proxy for region	pos 311804	6	6
			proxy for region	pos 362926	9	5
			proxy for region	pos 109249	10	6
		P. vinckei petteri	syntelog	YYG_05017-t30_1-p1-CDS3	KI965410	12
			syntelog	YYG_05014-t30_1-p1-CDS6	KI965410	10
			syntelog	YYG_00637-t30_1-p1-CDS7	KI965394	5
			syntelog	YYG_04243-t30_1-p1-CDS1	KI965404	5
			proxy for region	pos 189146	KI965397	7
			proxy for region	pos 40113	KI965404	4
			proxy for region	pos 1348528	KI965398	4
			proxy for region	pos 95031	KI965399	4
			proxy for region	pos 311725	KI965409	4
		P. vinckei vinckei	syntelog	YYE_04634-t30_1-p1-CDS4	KL446956	13
			syntelog	YYE_00724-t30_1-p1-CDS8	KL446945	5
			syntelog	YYE_03834-t30_1-p1-CDS1	KL446952	5
			proxy for region	pos 454417	KL446946	6
			proxy for region	pos 245872	KL446949	4
			proxy for region	pos 77968	KL446951	4
			proxy for region	pos 453972	KL446944	4
			proxy for region	pos 144251	KL446947	4
			proxy for region	pos 481791	KL446954	4
			proxy for region	pos 1406809	KL446947	4
		P. yoelii	syntelog	cds_PYYM_0306000-4	3	6
			proxy for region	pos 453531	2	4
			proxy for region	pos 940313	10	4
			syntelog	PF10_0286	10	5
			proxy for region	pos 1122802	6	5
			proxy for region	pos 1801904	14	4
			proxy for region	pos 2661956	14	4
		P. reichenowi	syntelog	cds_PRCDC_0206600-4	2	8
		P. gaboni	syntelog	PGSY75_0208000	2	14
			syntelog	PGSY75_0406900	4	6
			proxy for region	pos 976681	6	4
			proxy for region	pos 92436	13	4
			proxy for region	pos 736970	11	4
			proxy for region	pos 1229449	14	4
		P. relictum	syntelog	PRELSG_0414600.1-p1-CDS4	4	6
			proxy for region	pos 535612	4	7
