# Supplementary material for: A tutorial of diverse genome analysis tools found in the CoGe web-platform using Plasmodium spp. as a model
Source: Database (Oxford). 2018 Apr 3;2018:bay030. doi: 10.1093/database/bay030 (PMC5887277; doi:10.1093/database/bay030)
Supplement: Supplementary Data [file bay030_supp.zip › ACastillo_Supplementary_file_5_PfSERA5_and_PfCLAG9_files.fasta]

>PfSERA-5
ATGAAGTCATATATTTCCTTGTTTTTCATATTGTGTAAGAATGAAAAAAAAAAAAAAAAAGGAAAAGGAA
AAGAAAAAGGAAAAGAAAAAGAAAAACAAATATGTAAAAATATAATTATTATATAATAAATAATATAATA
TTTTTACGCATACACAAACATTTGTCATTATTTTTTTTTAGGTGTTATATTTAACAAAAATGTTATAAAA
TGTACAGGAGAAAGTCAAACAGGTAATACAGGAGGAGGTCAAGCAGGTAATACAGGAGGAGATCAAGCAG
GTAGTACAGGAGGAAGTCCACAAGGTAGTACGGGAGCAAGTCCACAAGGTAGTACGGGAGCAAGTCCACA
AGGTAGTACGGGAGCAAGTCAACCCGGAAGTTCCGAACCAAGCAATCCTGTAAGTTCCGGACATTCTGTA
AGTACTGTATCAGTATCACAAACTTCAACTTCTTCAGAAAAACAGGATACAATTCAAGTAAAATCAGCTT
TATTAAAAGATTATATGGGTTTAAAAGTTACTGGTCCATGTAACGAAAATTTCATAATGTTCTTAGTTCC
TCATATATATATTGATGTTGATACAGAAGATACTAATATCGAATTAAGAACAACATTGAAAAAAACAAAT
AATGCAATATCATTTGAATCAAACAGTGGTTCATTAGAAAAAAAAAAATATGTAAAACTACCATCAAATG
GTACAACTGGTGAACAAGGTTCAAGTACGGGAACAGTTAGAGGAGATACAGAACCAATTTCAGATTCAAG
CTCAAGTTCAAGTTCAAGCTCTAGTTCAAGTTCAAGTTCAAGTTCAAGTTCTAGTTCAAGTTCTAGTTCA
AGTTCAGAAAGTCTTCCTGCTAATGGACCTGATTCCCCTACTGTTAAACCGCCAAGAAATTTACAAAATA
TATGTGAAACTGGAAAAAACTTCAAGTTGGTAGTATATATTAAGGAGAATACATTAATACTTAAATGGAA
AGTATACGGAGAAACAAAAGATACTACTGAAAGTATAAAAAATAACCGAATAAAACAATAATAATAATAC
TTTTTTCTTTTTTTGATTGATTATTTTATATTTTCATAAGAAAATGTCATTATACATACAACTACTATCA
ATTATGTATATTTTGTTATTATTTATATTATTATTATTTATTATTTATTTATTTATTTTTTTTTTAGATA
ACAAAGTTGATGTAAGAAAGTATTTGATAAATGAAAAGGAAACCCCATTTACTAATATACTAATACATGC
GTATAAAGAACATAATGGAACAAACTTAATAGAAAGTAAAAACTACGCAATAGGATCAGACATTCCAGGT
AAATAACAATAAAGAGGAATATACAAATGTATGAATATATATGCATAATCAAAATGTAATATATATATAT
ATATATATATATACATATTATATATTTTTTTAATTTTTTTGTTTTAGAAAAATGTGATACCTTAGCTTCC
AATTGCTTTTTAAGTGGTAATTTTAACATTGAAAAATGCTTTCAATGTGCTCTTTTAGTAGAAAAAGAAA
ATAAAAATGACGTATGTTACAAATACCTATCTGAAGATATTGTAAGTAAATTCAAAGAAATAAAAGCTGA
GACAGAAGATGATGATGAAGATGATTATACTGAATATAAATTAACAGAATCTATTGATAATATATTAGTA
AAAATGTTTAAAACAAATGAAAATAATGATAAATCAGAATTAATAAAATTAGAAGAAGTAGATGATAGTT
TGAAATTAGAATTAATGAATTACTGTAGTTTACTTAAAGACGTAGATACAACAGGTACCTTAGATAATTA
TGGGATGGGAAATGAAATGGATATATTTAATAACTTAAAGAGATTATTAATTTATCATTCAGAAGAAAAT
ATTAATACTTTAAAAAATAAATTCCGTAATGCAGCTGTATGTCTTAAAAATGTTGATGATTGGATTGTAA
ATAAGAGAGGTTTAGTATTACCTGAATTAAATTATGATTTAGAATATTTCAATGAACATTTATATAATGA
TAAAAATTCTCCAGAAGATAAAGATAATAAAGGAAAAGGTGTCGTACATGTTGATACAACTTTAGAAAAA
GAAGATACTTTATCATATGATAACTCAGATAATATGTTTTGTAATAAAGAATATTGTAACAGATTAAAAG
ATGAAAATAATTGTATATCTAATCTTCAAGTTGAAGATCAAGGTAATTGTGATACTTCATGGATTTTTGC
TTCAAAATATCATTTAGAAACTATTAGATGTATGAAAGGATATGAACCTACCAAAATTTCTGCTCTTTAT
GTAGCTAATTGTTATAAAGGTGAACATAAAGATAGATGTGATGAAGGTTCTAGTCCAATGGAATTCTTAC
AAATTATTGAAGATTATGGATTCTTACCAGCAGAATCAAATTATCCATATAACTATGTGAAAGTTGGAGA
ACAATGTCCAAAGGTAGAAGATCACTGGATGAATCTATGGGATAATGGAAAAATCTTACATAACAAAAAT
GAACCTAATAGTTTAGATGGTAAGGGATATACTGCATATGAAAGTGAAAGATTTCATGATAATATGGATG
CATTTGTTAAAATTATTAAAACTGAAGTAATGAATAAAGGTTCAGTTATTGCATATATTAAAGCTGAAAA
TGTTATGGGATATGAATTTAGTGGAAAGAAAGTACAGAACTTATGTGGTGATGATACAGCTGATCATGCA
GTTAATATTGTTGGTTATGGTAATTATGTGAATAGCGAAGGAGAAAAAAAATCCTATTGGATTGTAAGAA
ACAGTTGGGGTCCATATTGGGGAGATGAAGGTTATTTTAAAGTAGATATGTATGGACCAACTCATTGTCA
TTTTAACTTTATTCACAGTGTTGTTATATTCAATGTTGATTTACCTATGAATAATAAAACAACTAAAAAA
GAATCAAAAATATATGATTATTATTTAAAGGCCTCTCCAGAATTTTATCATAACCTTTACTTTAAGAATT
TTAATGTTGGTAAGAAAAATTTATTCTCTGAAAAGGAAGATAATGAAAACAACAAAAAATTAGGTAACAA
CTATATTATATTCGGTCAAGATACGGCAGGATCAGGACAAAGTGGAAAGGAAAGCAATACTGCATTAGAA
TCTGCAGGAACTTCAAATGAAGTCTCAGAACGTGTTCATGTTTATCACATATTAAAACATATAAAGGATG
GCAAAATAAGAATGGGTATGCGTAAATATATAGATACACAAGATGTAAATAAGAAACATTCTTGTACAAG
ATCCTATGCATTTAATCCAGAGAATTATGAAAAATGTGTAAATTTATGTAATGTGAACTGGAAAACATGC
GAGGAAAAAACATCACCAGGACTTTGTTTATCCAAATTGGATACAAATAACGAATGTTATTTCTGTTATG
TATAA
>PfCLAG-9
ATGATAATTTGGTTTATTCAACCAACGATTTTTTACATAATTTTTATCTTAGCACGAAATATACAATGTA
CCTACAAAGGAGATAATATAAATGAAATAAAAAGCATATTAGACAATGATGAGTTATACAATAGCTTAAG
CAATTTAGAAAATCTGTTATTGCAGACATTAGAACAAGATGAATTAAAGATTCCAATAATGAAAGGTGAT
CTTGATAAGTATTTAAATATGTCAAATTTTAAAATACTTAATGAATTAAATGCTGATGGAGCAGAAAAGC
CATATATAATACCTACATCCAATTGTAGTGCTAATGATATAGTAAAATATGAACATACTTTAAAAACTCA
AATAACTCTAGAATATAAACCCGAAATATCTGATATGCTTAAAAGGAAAAATATTGTTGTTAGAACATTA
AAAATAATAAAATTTATGCAAACACCAATGAGTGCTTATAAAAATACAAATAATATAAAACAATCTTTAT
TAGAAATGAATAAACTTTTTACAAATAAAGAAAAAAAATTAAACGAACATACTATTAATGCATTAAGACT
CAGAGACAGGATATTCAATACCAATAATTTAACTCATAGATCTATTAAAAAGGGTATCTCTACATACATG
CCAATAGACACGAAATCTGATATAATTGATTATGATGACCTTTTATTTACGAATCATCCAAGTATTGAAC
TTATGGAAAATCTAGATAAATTAGCCAATTACTATCATATAGGAATATTTAATATGATTGGTTCACATTA
TATAGGTAATGTTCTCTATTAAAATTTGAATACTGTTTTATTATATTTATGATTATAATAGATTTATTTT
GTTGTTATGTATATGTTGATGATAACATTTTTTTATTTTTATGTACATAATACTTTTTTTTTTTTGGCTG
TATGTTCATAAAATTTTTTTTTTTTTTGGCTGTACGTTCATAAATTTTTTTTTTTTTTTTGGTTGTATGT
TCGTAATACTTTTTTTTTGCGTGTGTATGTTCATAATAAATTTTTATTTGTTTTAGCTGTATATTTAAAG
TTTAAATATGTAATAAAATATATATATATATATATATATATATATATATATATTTATTTATTTTATTTTT
TATAGCTGTTGGGCATTTTATTACTTTAAAATTAGCTCTAAAGAATTATAAAAAGTATTTTGAAATAGGA
AGTTTGAAATATCTTAACTGGCAGAGTATTTTAAAATTTAATCAATCAGATAGATTTAAAGTGTTAGATT
TGATTTGTGATGAAAGTAGTTGGTATGAAGGACAAATGAAAAGAAGAGAACAATATTTAAAGAATAATAT
ATTTTCCACATCAGAAGAATGTTCCGTTTTAGAGTTTTTAATACATCACATGAATAAATACCAGATGGAA
TTATATAGTAAGATGCATAAATTAAGTTTGAATGTACAGATATATTTAGAAAATAAACATTTAAAAGAGA
AATTTTTACAATTTATGTGTAGAAGTAGAAAGGAGTGTAATATATATGAAAGTGATAGATTTAAACAAGA
ACAAGAAAAGGGTATAGAATTTCATGATAATAACAACTATAAATTTTCACAAGAAAATGATCCTGTTTCA
AAAGTAGTTGATCCATTTAATTTGTTTACAAATTATTTTTATTTTATAAAATATTACAGTGTTTTTAATA
GTGATCATATTATATATATGCATCTTTTAAATTTCGTTGGAGTTTTAAGTAATTTAATTAAAATATAAAT
GATATATAAAATATGTAAATGAAGAATTATGTTTTAAATGATTCTATACATACTTTTTTTTTTTTTTTAT
TAAATTATACAATCAGATGGAAATAATAATGCATATGTAAGTTCCTTATACTTACCAGGATATTATAATG
GTAATAAAAGAAAAATTAAAAAATAAATTTGGAAAGAGTAAAATAGAATAAAATTTTTAATGTATATAAA
TATGTTGGTGTATTCATATTATTATATAATGCCACATGAATATATATATATATTTATTTATTTTAATTTT
TTAGCCATTCAGCTTTCTTATAAAGATCAGGTTGGATTGAAGGAATTATATCAAAATCTTGTAAAATGTA
ATTATAAAAAATGAAAATCAAAAAAAAAAAAAAAAAAAAATATATATATATATTAAACAGCATGAATTGA
AAAGATATGGTAACATAATTTATAGAAACATAAATATTGTATTATTATAAAAATGAATTGATTTTTACAT
GTTTTATTTGTAGGTGTTGAAAAATGTTATATAAGAAATAGAAAAAATAGATCATTTTCTCACAGAATTG
CTTCAATTTTTCGTCATAAGAAATTTGATAGTTCAAAATGTAGTATTTGTGAAGGAACCCTATTATATAT
AAATGGTAATTATATAAAAGAATATATATAATAAAATATAATGATTTTATTATTTTCATACACACACCTA
TAACATATATTTTAATAATAATAATAATATATATATTATATATATATATATATATATTTATGTATATATT
TTTTAATTTTTAGATCAATCTCAGGATAAAATGTCTATGGCACAGAAATTTTATATATTTGTAACAAAAA
TATTAAAAGTAAATAATATAAGCTCCTTTATAACAAATATGAATATTTATGAGGATTATAGTAATTACTT
AATGCACGATTTAAATTGGTATACCTTTTTATTCTTATTTAGAATGACAACATATAAAGGTATATTTAAA
AAAAAAAAAAAAAAAATATAAAAAAGAAAAAAGAAAAAAGAAAAAAGAAAAAAGAAAGAAAAAAAAAAAA
AAAAACGAGAAAAAAAATGAAAACTCTATATATATATATATTTATTTATTTATTTATTTTATTTTTTAAA
TTTACAAATACGTATATGTTGTGCTTCAAATAACATATATTTAAAAAATAATAATATTATAAAAATACAT
ATACATAAAGATGGATATGTAATTAAGTATATTTGTTTTTATGTCTATATGTTAATGTTTATATATTAAT
TTTTTAATTTTTTAATTTTTTAATTTTTTTTTTTTTATATTCATTTAAAATTATTTATTTTCATTCTTAT
AGATATACCTAATTATAGCATTTCTAATGCCATGTATTTAAATATAAAAGATGAAGACGATACAAAAAGA
ACTATGGTTACATTCCAGTGGATGCCTTCAACTATAAAGAGAATGCATAATTATCGTATAAGAAAATATG
TATCTATATATTTATTAGAAGGTAACCGAGAAAATAATAATTACTCAAAGAGAAAAAGGAAATATATATT
TATTTTTTAATTTTTTTCATTATGAATTTATATATATTGCATTGATTTAACCATTTAACACAGTATTATA
TATACTTTTAATGTGTCTATATATTCTCTAATTATATATTACTTATTTATATATATATTACATTTACGTG
TCTATGTATGCCATAAATTGCATATTTTTTATTGATATATATATATATATATATATATATATATTTATTA
ATTTACGCTCATATATATTCTCTATGAACATATTGGTTATTTTTATATATATTACTTTGGAGTGTCTCTA
TATAGTACAATTACATATTAACTATTATTTTTATTCATATTTTTTTTTTTTTTTTTTTTTTTTTTTTCCC
TCATATGAGCAGAATTGGAAAAGCTAATTGATAATAAATTGATAGAGAAGCTTAAAAAATGTATAACATT
TTTAATACATCTAAATGCATTTTTACAATTAGATTTCTTTAGTTATTTAAACGAAACACCTGCAAATCTT
CAACACCCTTTCCCTATAAGTATGATGATAGAAGCTAGATTTAAAGATTGGTTTATTCAATATCTCACTG
GTTTCTTTTTTATAAATTATGATGATGCAAACACAAGATATAACATGCCTGAAAATATGAAACGAGGTAC
CTTTATACCACCGAAATATAGTAAATGGAACATTCACTTAAAAAGATTTATAGATGAAGCTTTTTTAATG
TATTTTAATCAAAAACATGCCCTAACCTTGTTCAAATATCATAACCCATATAATATAAGTAATAAGATTA
TGCTAATGAGAGATACATTTGAATTATATACAAAAAATTATGATCAACTTATCTTTGGAGCTGATATTAT
GCTTTTAAGAAAAACATTTTCATGTACTCCCATGTCTACAAAAGTATGGGATAGAGTTAAATATTATTTG
CATAATATTATTGGAAACCCTATCAACTTTTACAAACATGGACTTATATATGCATATACCTTAAATAAAG
CCATGTTAAAAGAAGTGGTAAATGATTTTTTTGTTATTTATAAAATGAACAAAGATTTATTTTCAGAAAC
CTCTTTCTTACAAACAGTCTATCTACTCTTTAAAAAAATACAAGGTACCTATTTTTCTCACAGAAGAAAT
GATGATGTGGTTAGAAAAAAAATAAAATAAAATAAAATAAATATATATATATATATATATATATATATAT
ATATATATATACATATTCTTGTAGATATTTCATTTTAATTTTTTTTTTCTCCATTTTTCCATCATATATC
ATGCTATATTCTAAAATATATAAATACGTACTATTATGATATACATACATACAAATACACAATCTATTTT
CTTATTTACAGAGTATGAATAATATTTTCATGTTTAATGTGGAAAAGAATTATTCTAAAATGAGCCAAGC
AGATAGAGAGAAAGAAATCCATGAATCTATGGCATCCAGATTTTTTGCAAAAAATTTATTTACAGTATTT
CAAATGATGTTCGTTATACAAATAAGTAATGATGTAGATAAACTTGATAGAATATATGGTAAAGCAGACA
TGTTGCGTTTATCTGTACACGATGAACCTTTCTTACGTTTTGCCTATGCTTACTATGGAAGTATGTATGA
TAAATTAACAAATGTCTTTTTCCCAATGAATATAAAAAAACCAACCATCCAACTCAAATATGGAAAAACA
TTTATTATGGCTAATTTGTATTATTTATGTTCAGTTCTTTTCTCCATGTACAATTTAAATAATTTAGGTC
TTCTATGTGAATATCAAGCCATTGGAAGTGCCAATTTCCATTCTTATAAAAAAATGTCACAATTTATTGA
TAAAAAATTTATACCATTAGTGTTTTATACACTTAAGGCAAGAACAGAAGGTATTATAGGAAAAGAATGG
TATAAAATGGTTTTTAATGATTTTGATGGTAAATCAATGGCAAATACTTGGCCATATTTTGGATATTATA
TGGGAGGTAATATGTTATATAGAAATATTTTATATTTTCCAAATCACTTACCTGAAGAATTGAGAAAACA
AACAAAAGGTGTAGAATTACAACAACCAGAATATGAACCTTCTGTTCATAGTATTGATTGGCAAGTAGGT
TATGCCATTAGTCATGGTTTGTCCCTTTCGTTTTTTACATTTGGTATGATGAAAGCATACGCTTATTTTG
AAAATGTTATATTTTTCTTGAGAAACTCTATCCGTATTTTTGATAGATTTTATTCAATATTAGAAAATTA
TGTGTGCATGTACATTAAAAGATTATTCAATAAATTGACAGTTGATAAATTACTCAAGGCTATGTCAAGA
GCTTATACATCTACTAAAAAGGAAGGTGCTTACGAAGAAGCAATGGTATCAAGAGTTCGTAATAAAGAGA
ATGTAGTACAGGAAGTACAAGAGGATAAAGGTACTGACATTACTCCTCTTCCAACATTTGATATAATGGA
TTCAAAACAAAATACAAATTATATGTATAATGATAATGAAGATTATTTTGATGATTTAGATGATAATGAA
CAATTTTTAAATAGTAAGGATCTTTTATATTATGATGATGGTATAGATAGAACGAAACGTTATGAATTAA
TTCCTTTGCAACGTTATCGTTATGATCCTTTTTAA
